# Supplementary material for: Sequential Changes in the Host Gut Microbiota During Infection With the Intestinal Parasitic Nematode Strongyloides venezuelensis
Source: Front Cell Infect Microbiol. 2019 Jun 25;9:217. doi: 10.3389/fcimb.2019.00217 (PMC6604662; doi:10.3389/fcimb.2019.00217)
Supplement: Supplementary file 2 [file Table_1.XLS]

## Sheet: Table S1
TABLE S1. Summary of the read statistics, operational taxonomic units (OTUs) and alpha diversity indices for each sample. OTUs were defined using a 97% similarity threshold.
Mouse	Sample ID	Day categories	Number of reads	Number of OTUs*	chao1	Shannon-Wiener index	Goods coverage
Infected Mouse 1	1VI1	1~4 DPI	209415	1669	1649.17	6.40609	0.99346
Infected Mouse 2	1VI2	1~4 DPI	167214	1585	1666.82	6.03797	0.99316
Infected Mouse 3	1VI3	1~4 DPI	164331	1683	1605.53	6.88703	0.9941
Infected Mouse 1	2VI1	1~4 DPI	136298	1603	1610.42	6.65697	0.99354
Infected Mouse 2	2VI2	1~4 DPI	115817	1489	1694.06	6.03407	0.99364
Infected Mouse 3	2VI3	1~4 DPI	186350	1660	1628.21	6.52017	0.99312
Infected Mouse 1	3VI1	1~4 DPI	184838	1550	1672.63	6.2172	0.99382
Infected Mouse 2	3VI2	1~4 DPI	164765	1428	1635.44	5.56455	0.99352
Infected Mouse 3	3VI3	1~4 DPI	158593	1639	1691.08	6.11968	0.99282
Infected Mouse 1	4VI1	1~4 DPI	154768	1423	1624.86	6.0784	0.9942
Infected Mouse 2	4VI2	1~4 DPI	150513	1579	1669.99	6.26569	0.99302
Infected Mouse 3	4VI3	1~4 DPI	196203	1638	1626.25	6.59963	0.99322
Infected Mouse 1	5VI1	5~7 DPI	200928	1693	1572.5	6.16355	0.99308
Infected Mouse 2	5VI2	5~7 DPI	148234	1672	1672.13	6.42665	0.99264
Infected Mouse 3	5VI3	5~7 DPI	150310	1625	1686.24	6.469	0.99274
Infected Mouse 1	6VI1	5~7 DPI	138574	1602	1626.68	6.15158	0.99272
Infected Mouse 2	6VI2	5~7 DPI	155158	1658	1623.59	6.2625	0.99344
Infected Mouse 3	6VI3	5~7 DPI	148926	1606	1669.1	6.69131	0.99328
Infected Mouse 1	7VI1	5~7 DPI	162596	1676	1513.48	6.8707	0.99344
Infected Mouse 2	7VI2	5~7 DPI	67084	1271	1692.51	6.26018	0.99424
Infected Mouse 3	7VI3	5~7 DPI	111136	1336	1671.43	6.35491	0.99332
Infected Mouse 1	8VI1	8~11 DPI	186424	1661	1435.66	6.3313	0.9936
Infected Mouse 2	8VI2	8~11 DPI	151158	1431	1470.03	6.48136	0.99406
Infected Mouse 3	8VI3	8~11 DPI	178486	1597	1531.3	6.44659	0.9931
Infected Mouse 1	9VI1	8~11 DPI	178530	1718	1665.94	6.82935	0.99322
Infected Mouse 2	9VI2	8~11 DPI	90736	1481	1451.4	6.16207	0.99316
Infected Mouse 3	9VI3	8~11 DPI	156708	1611	1652.34	6.43314	0.99324
Infected Mouse 1	10VI1	8~11 DPI	189922	1703	1462.44	6.68021	0.99378
Infected Mouse 2	10VI2	8~11 DPI	117465	1540	1632.71	6.13609	0.99348
Infected Mouse 3	10VI3	8~11 DPI	184260	1690	1609.72	6.37221	0.99312
Infected Mouse 2	11VI2	8~11 DPI	193304	1691	1446.1	6.40546	0.99252
Infected Mouse 3	11VI3	8~11 DPI	132749	1610	1507.33	6.36999	0.99274
Infected Mouse 1	14VI1	14~17 DPI	135708	1470	1620.38	6.47566	0.99376
Infected Mouse 2	14VI2	14~17 DPI	147995	1628	1578.28	6.82096	0.99382
Infected Mouse 3	14VI3	14~17 DPI	188704	1621	1563.08	6.69272	0.9933
Infected Mouse 1	17VI1	14~17 DPI	133870	1457	1618.92	5.86072	0.99376
Infected Mouse 2	17VI2	14~17 DPI	154421	1531	1719.16	6.36669	0.99344
Infected Mouse 3	17VI3	14~17 DPI	86020	1485	1595.8	6.37478	0.99398
Control Mouse 1	0VC1	Control	178951	1695	1668.15	6.74651	0.99352
Control Mouse 2	0VC2	Control	152435	1516	1539.97	5.99348	0.99364
Control Mouse 3	0VC3	Control	169485	1627	1653.76	6.14147	0.9936
Infected Mouse 1	0VI1	Control	220677	1660	1591.33	6.21255	0.99244
Infected Mouse 2	0VI2	Control	89009	1530	1686.17	6.48945	0.99312
Infected Mouse 3	0VI3	Control	169391	1668	1660.52	6.48466	0.99312
Control Mouse 1	11VC1	Control	125538	1475	1558.21	6.49491	0.99432
Control Mouse 2	11VC2	Control	193167	1715	1693.27	6.62849	0.993
Control Mouse 3	11VC3	Control	120070	1586	1650.36	6.22466	0.99368
*OTUs defined at a<97% similarity threshold.

## Sheet: Table S2 
TABLE S2. Comparison of the species richness among different time categories and between the infected and control samples.
Time category comparison by chao1 estimator (dunn'sTest)			Z value	P value unadjusted	P value adjusted
8~11 DPI	vs	Control	-2.4438	0.0145334	0.0484446
8~11 DPI	vs	1~4 DPI	3.08276	0.00205091	0.0205091
8~11 DPI	vs	5~7 DPI	2.7503	0.00595403	0.0297701
1~4 DPI	vs	Control	0.427271	0.669182	0.836477
5~7 DPI	vs	Control	0.292236	0.770106	0.855674
14~17 DPI	vs	Control	-0.899468	0.368403	0.526291
1~4 DPI	vs	5~7 DPI	0.114858	0.908558	0.908558
5~7 DPI	vs	14~17 DPI	1.16085	0.245702	0.409504
1~4 DPI	vs	14~17 DPI	1.32494	0.185191	0.462977
8~11 DPI	vs	14~17 DPI	-1.23019	0.218625	0.43725
Please note the mean of adjusted or unadjusted here

## Sheet: Table S3
TABLE S3. Correlations between the abundances of taxa present in the faecal samples and Strongyloides venezuelensis egg counts.
						Mouse1		Mouse2		Mouse3
Kingdom	Phylum	Class	Order	Family	Genus	rho	p-value	rho	p-value	rho	p-value
Bacteria	Actinobacteria	Actinobacteria	Actinomycetales	Gordoniaceae	Gordonia	0.685279	0.01391	0.59308	0.03264	0.396814	0.1794
Bacteria	Bacteroidetes	Bacteroidia	Bacteroidales	Bacteroidaceae	Bacteroides	0.696109	0.01192	0.0565197	0.8545	-0.0452158	0.8834
Bacteria	Bacteroidetes	Bacteroidia	Bacteroidales	Prevotellaceae	g__	-0.56658	0.05477	-0.639552	0.01858	-0.565197	0.04413
Bacteria	Bacteroidetes	Bacteroidia	Bacteroidales	Rikenellaceae	g__	-0.543835	0.06759	0.40129	0.1741	-0.259991	0.391
Bacteria	Bacteroidetes	Bacteroidia	Bacteroidales	S24-7	g__	-0.406064	0.1903	-0.695193	0.008341	-0.333466	0.2655
Bacteria	Bacteroidetes	Bacteroidia	Bacteroidales	[Paraprevotellaceae]	[Prevotella]	-0.493077	0.1033	-0.666933	0.01278	-0.508678	0.07587
Bacteria	Cyanobacteria	Chloroplast	Streptophyta	f__	g__	0.0725114	0.8228	0.531285	0.06171	0.423898	0.1489
Bacteria	Firmicutes	Bacilli	Bacillales	Paenibacillaceae	Paenibacillus	-0.210283	0.5118	0.259991	0.391	-0.440854	0.1316
Bacteria	Firmicutes	Bacilli	Lactobacillales	Enterococcaceae	Enterococcus	-0.181278	0.5729	0.0367884	0.905	0.186772	0.5412
Bacteria	Firmicutes	Bacilli	Lactobacillales	Lactobacillaceae	Lactobacillus	0.804876	0.001589	-0.350422	0.2405	0.559545	0.04677
Bacteria	Firmicutes	Bacilli	Lactobacillales	Streptococcaceae	Streptococcus	0.478575	0.1155	-0.254339	0.4017	0.34477	0.2486
Bacteria	Firmicutes	Clostridia	Clostridiales	Other	Other	-0.282794	0.3731	-0.395638	0.1808	-0.118691	0.6994
Bacteria	Firmicutes	Clostridia	Clostridiales	f__	g__	-0.478575	0.1155	0.508678	0.07587	0.327814	0.2742
Bacteria	Firmicutes	Clostridia	Clostridiales	Christensenellaceae	g__	-0.0657215	0.8392	-0.0537677	0.8615	0.214775	0.481
Bacteria	Firmicutes	Clostridia	Clostridiales	Clostridiaceae	g__	0.739616	0.00597	0.163907	0.5926	0.683889	0.009945
Bacteria	Firmicutes	Clostridia	Clostridiales	Clostridiaceae	Candidatus Arthromitus	0.899141	6.924e-05	0.644325	0.01745	0.763016	0.002413
Bacteria	Firmicutes	Clostridia	Clostridiales	Clostridiaceae	Clostridium	0.610163	0.03512	-0.272798	0.3672	-0.278481	0.3569
Bacteria	Firmicutes	Clostridia	Clostridiales	Dehalobacteriaceae	Dehalobacterium	-0.456822	0.1354	0.175211	0.567	0.141299	0.6452
Bacteria	Firmicutes	Clostridia	Clostridiales	Eubacteriaceae	Anaerofustis	0.700961	0.0111	0.522862	0.06675	0.266008	0.3797
Bacteria	Firmicutes	Clostridia	Clostridiales	Lachnospiraceae	Other	0.203032	0.5268	0.582153	0.03685	0.214775	0.481
Bacteria	Firmicutes	Clostridia	Clostridiales	Lachnospiraceae	g__	-0.275543	0.386	0.548241	0.05239	0.237383	0.4349
Bacteria	Firmicutes	Clostridia	Clostridiales	Lachnospiraceae	Coprococcus	0.420566	0.1734	0.644325	0.01745	0.480418	0.09657
Bacteria	Firmicutes	Clostridia	Clostridiales	Lachnospiraceae	Dorea	-0.0145023	0.9643	0.0621717	0.8401	-0.175211	0.567
Bacteria	Firmicutes	Clostridia	Clostridiales	Lachnospiraceae	[Ruminococcus]	0.681607	0.01464	0.474766	0.1011	0.791276	0.001273
Bacteria	Firmicutes	Clostridia	Clostridiales	Peptococcaceae	g__	-0.471324	0.1219	-0.293903	0.3297	0.101736	0.7409
Bacteria	Firmicutes	Clostridia	Clostridiales	Ruminococcaceae	Other	-0.217534	0.497	0.118691	0.6994	-0.327814	0.2742
Bacteria	Firmicutes	Clostridia	Clostridiales	Ruminococcaceae	g__	0.174027	0.5886	0.37303	0.2093	0.480418	0.09657
Bacteria	Firmicutes	Clostridia	Clostridiales	Ruminococcaceae	Oscillospira	-0.0942648	0.7707	0.31651	0.2921	0.463462	0.1107
Bacteria	Firmicutes	Clostridia	Clostridiales	Ruminococcaceae	Ruminococcus	-0.442319	0.1499	0.474766	0.1011	0.587805	0.03463
Bacteria	Firmicutes	Clostridia	Clostridiales	[Mogibacteriaceae]	g__	0.152274	0.6366	0.519981	0.06853	0.42955	0.143
Bacteria	Firmicutes	Erysipelotrichi	Erysipelotrichales	Erysipelotrichaceae	g__	0.500328	0.0976	-0.0791276	0.7972	-0.0226079	0.9416
Bacteria	Firmicutes	Erysipelotrichi	Erysipelotrichales	Erysipelotrichaceae	Coprobacillus	0.500328	0.0976	0.474766	0.1011	-0.0226079	0.9416
Bacteria	Proteobacteria	Alphaproteobacteria	Caulobacterales	Caulobacteraceae	g__	0.299398	0.3445	0	1	-0.0735768	0.8112
Bacteria	Proteobacteria	Alphaproteobacteria	Rhizobiales	Rhizobiaceae	Agrobacterium	0.824756	0.0009621	0.676522	0.01111	0.673423	0.01163
Bacteria	Proteobacteria	Alphaproteobacteria	Rhodobacterales	Rhodobacteraceae	g__	0.504442	0.09444	0.476327	0.09986	0.687966	0.009342
Bacteria	Proteobacteria	Alphaproteobacteria	Rickettsiales	mitochondria	Other	0.159525	0.6204	0.361726	0.2246	0.599109	0.03048
Bacteria	Proteobacteria	Betaproteobacteria	Burkholderiales	Comamonadaceae	g__	0.273126	0.3904	0.642006	0.01799	0.396814	0.1794
Bacteria	Proteobacteria	Betaproteobacteria	Burkholderiales	Comamonadaceae	Delftia	0.645351	0.02343	0.460346	0.1134	0.453488	0.1196
Bacteria	Proteobacteria	Betaproteobacteria	Burkholderiales	Oxalobacteraceae	Ralstonia	0.406064	0.1903	0.231731	0.4462	0.514329	0.07214
Bacteria	Proteobacteria	Gammaproteobacteria	Enterobacteriales	Enterobacteriaceae	g__	-0.0652602	0.8403	0.0933859	0.7616	0.528413	0.0634
Bacteria	Proteobacteria	Gammaproteobacteria	Enterobacteriales	Enterobacteriaceae	Enterobacter	0.273126	0.3904	0.451097	0.1218	0.396814	0.1794
Bacteria	Proteobacteria	Gammaproteobacteria	Pasteurellales	Pasteurellaceae	Actinobacillus	-0.0451128	0.8893	-0.0174419	0.9549	0.276495	0.3605
Bacteria	Proteobacteria	Gammaproteobacteria	Pseudomonadales	Moraxellaceae	Acinetobacter	0.166776	0.6044	0.751712	0.003045	0.169559	0.5797
Bacteria	Proteobacteria	Gammaproteobacteria	Pseudomonadales	Pseudomonadaceae	Pseudomonas	0.442319	0.1499	0.0678237	0.8258	-0.158255	0.6056
Bacteria	Tenericutes	Mollicutes	RF39	f__	g__	0.413315	0.1817	0.406942	0.1676	-0.322163	0.2831
Unassigned	Other	Other	Other	Other	Other	-0.340803	0.2783	-0.0169559	0.9562	0.254339	0.4017

## Sheet: Table S4
TABLE S4. Mouse small intestinal (duodenum) microarray results. Genes that were differentially expressed in the infected mice (fold-change >2 and false discovery rate <0.05) are listed.
Gene ID	Infect Avg (log2)	Cont Avg (log2)	Fold Change	P-value	FDR	Gene Symbol	Description
10501026	11.75	5.01	106.91	4.89e-06	0.0009	Chil4	chitinase-like 4
10550131	13.88	7.29	96.59	1.7e-08	1.98e-05	Pla2g4c	phospholipase A2, group IVC (cytosolic, calcium-independent)
10497451	12.95	7.06	58.96	2.31e-12	6.69e-08	Cpa3	carboxypeptidase A3, mast cell
10436095	11.75	5.91	57.45	9.76e-07	0.0003	Retnla	resistin like alpha
10436087	12.56	6.74	56.39	8.86e-10	2.85e-06	Retnlb	resistin like beta
10486956	12.94	7.18	54.37	1.71e-08	1.98e-05	Duox2	dual oxidase 2
10419568	10.64	5.08	47.32	2.91e-07	0.0001	Rnase2a	ribonuclease, RNase A family, 2A (liver, eosinophil-derived neurotoxin)
10415425	13.12	7.59	46.17	7e-10	2.53e-06	Cma2	chymase 2, mast cell
10360338	10.89	5.39	45.21	4.85e-11	4.68e-07	Fcer1a	Fc receptor, IgE, high affinity I, alpha polypeptide
10420241	12.69	7.38	39.79	1.58e-09	4.58e-06	Mcpt9	mast cell protease 9
10428955	13.63	8.44	36.58	6.87e-09	1.45e-05	Gsdmc2	gasdermin C2
10415438	14.09	8.95	35.22	1.14e-10	6.61e-07	Mcpt2	mast cell protease 2
10415431	13.84	8.77	33.62	8.62e-11	6.23e-07	Mcpt1	mast cell protease 1
10420247	11.38	6.39	31.83	3.07e-11	4.44e-07	Mcpt4	mast cell protease 4
10475448	13.08	8.12	31.26	8.24e-09	1.45e-05	Duoxa2	dual oxidase maturation factor 2
10466216	10.38	5.42	31.23	5.8e-10	2.42e-06	Ms4a2	membrane-spanning 4-domains, subfamily A, member 2
10428960	13.39	8.68	26.18	1.82e-08	2.03e-05	Gsdmc3	gasdermin C3
10379535	11.16	6.47	25.78	9e-09	1.45e-05	Ccl8	chemokine (C-C motif) ligand 8
10428981	11.06	6.54	22.94	5.85e-10	2.42e-06	Gsdmc4; Gsdmc2	gasdermin C4; gasdermin C2
10428973	12.94	8.66	19.43	5.16e-08	4.27e-05	Gsdmc4	gasdermin C4
10569335	11.13	7.18	15.4	5.01e-08	4.26e-05	H19	H19, imprinted maternally expressed transcript
10366144	10.69	6.85	14.32	6.33e-08	4.59e-05	Mgat4c	MGAT4 family, member C
10563350	11.05	7.65	10.55	3.26e-05	0.0037	Fut2	fucosyltransferase 2
10563706	8.8	5.41	10.52	3.48e-07	0.0002	Mrgpra9; Mrgprx3-ps	MAS-related GPR, member A9; MAS-related GPR, member X3, pseudogene
10414262	11.37	7.98	10.49	1.51e-06	0.0004	Ear2; Ear3; Ear12	eosinophil-associated, ribonuclease A family, member 2;member 3;member 12
10419156	10.9	7.53	10.34	4.96e-06	0.0009	Ear10	eosinophil-associated, ribonuclease A family, member 10
10419154	10.3	6.99	9.96	6.59e-06	0.0012	Ear-ps9	eosinophil-associated, ribonuclease A family, pseudogene 9
10501020	8.12	4.82	9.82	0.0002	0.0122	Chil3	chitinase-like 3
10351959	10.92	7.63	9.8	3.94e-07	0.0002	Mptx1	mucosal pentraxin 1
10419151	7.42	4.2	9.33	5.07e-06	0.001	Ear1	eosinophil-associated, ribonuclease A family, member 1
10598175	10.71	7.51	9.19	4.91e-06	0.0009	Ear10	eosinophil-associated, ribonuclease A family, member 10
10358421	9.99	6.85	8.85	4.48e-09	1.08e-05	Rgs18	regulator of G-protein signaling 18
10398075	11.96	8.89	8.42	1.56e-05	0.0022	Serpina3n	serine (or cysteine) peptidase inhibitor, clade A, member 3N
10482528	9.82	6.82	8.01	3.09e-08	2.98e-05	Neb	nebulin
10345791	10.05	7.19	7.29	8.31e-06	0.0014	Il1rl1	interleukin 1 receptor-like 1
10607602	8.12	5.31	7.03	0.004	0.0589	Ppef1	protein phosphatase with EF hand calcium-binding domain 1
10452770	11.15	8.35	6.99	3.35e-05	0.0037	Capn13	calpain 13
10585794	8.55	5.84	6.57	1e-08	1.53e-05	Cyp11a1	cytochrome P450, family 11, subfamily a, polypeptide 1
10527638	11.55	8.87	6.42	1.23e-08	1.77e-05	Alox5ap	arachidonate 5-lipoxygenase activating protein
10536949	10.46	7.84	6.15	8.95e-09	1.45e-05	Strip2	striatin interacting protein 2
10403006	9.64	7.1	5.81	0.0087	0.0882	Ighv3-5	immunoglobulin heavy variable 3-5
10569344	10.24	7.7	5.79	1.18e-07	7.22e-05	Igf2	insulin-like growth factor 2
10547153	11.01	8.5	5.7	8.8e-08	5.79e-05	Alox5	arachidonate 5-lipoxygenase
10407337	9.87	7.36	5.67	0.0002	0.0107	Hcn1	hyperpolarization-activated, cyclic nucleotide-gated K+ 1
10570741	8.48	6.01	5.55	5.81e-05	0.0052	Defb1	defensin beta 1
10545425	10.83	8.39	5.44	1.95e-06	0.0005	Sh2d6	SH2 domain containing 6
10357488	10.77	8.34	5.4	7.34e-05	0.006	Cd55; Cd55b	CD55 molecule, decay accelerating factor for complement; CD55 molecule, decay accelerating factor for complement B
10464370	9.39	6.98	5.31	6.34e-08	4.59e-05	Slc18a2	solute carrier family 18 (vesicular monoamine), member 2
10418341	10.07	7.67	5.31	2.4e-07	0.0001	Il17rb	interleukin 17 receptor B
10430302	10.3	7.89	5.31	4.92e-06	0.0009	Csf2rb2	colony stimulating factor 2 receptor, beta 2, low-affinity (granulocyte-macrophage)
10363070	10.38	7.98	5.25	4.34e-07	0.0002	Lilr4b	leukocyte immunoglobulin-like receptor, subfamily B, member 4B
10607752	9.08	6.69	5.24	3.25e-09	8.56e-06	Bmx	BMX non-receptor tyrosine kinase
10607705	12.34	9.98	5.15	2.84e-05	0.0033	S100g	S100 calcium binding protein G
10424670	8.68	6.34	5.06	8.98e-06	0.0015	Gml2	glycosylphosphatidylinositol anchored molecule like 2
10382316	8.48	6.15	5.04	1.31e-06	0.0004	Kcnj16	potassium inwardly-rectifying channel, subfamily J, member 16
10562812	10.31	7.98	5.03	4.27e-08	3.75e-05	Spib	Spi-B transcription factor (Spi-1/PU.1 related)
10585410	10.18	7.86	5.02	7.04e-09	1.45e-05	Sh2d7	SH2 domain containing 7
10475517	13.16	10.85	4.98	2.49e-07	0.0001	AA467197; Mir147	expressed sequence AA467197; microRNA 147
10354374	11.4	9.1	4.92	8.59e-08	5.78e-05	Slc40a1	solute carrier family 40 (iron-regulated transporter), member 1
10569399	10.68	8.43	4.75	1.65e-08	1.98e-05	Trpm5	transient receptor potential cation channel, subfamily M, member 5
10355403	12.5	10.27	4.7	4.77e-05	0.0047	Fn1	fibronectin 1
10424430	8.92	6.7	4.64	0.0012	0.0318	Gsdmcl-ps	gasdermin C-like, pseudogene
10454052	7.93	5.72	4.61	8.4e-07	0.0003	Hrh4	histamine receptor H4
10367532	9.4	7.25	4.44	1.48e-08	1.95e-05	Tespa1	thymocyte expressed, positive selection associated 1
10405753	11.55	9.41	4.4	6.77e-07	0.0002		Not available
10463112	10.32	8.18	4.4	1.09e-06	0.0003	Ccnj	cyclin J
10428124	8.58	6.45	4.36	2.52e-08	2.6e-05	Rgs22	regulator of G-protein signalling 22
10366774	10.21	8.09	4.36	1.2e-07	7.22e-05	Avil	advillin
10492136	10.51	8.41	4.3	7.06e-07	0.0002	Dclk1	doublecortin-like kinase 1
10529711	9.37	7.27	4.29	6.25e-08	4.59e-05	Clnk	cytokine-dependent hematopoietic cell linker
10522530	10.48	8.38	4.29	4.6e-07	0.0002	Kit	kit oncogene
10358399	11.19	9.1	4.24	6.09e-07	0.0002	Rgs13	regulator of G-protein signaling 13
10595480	11.71	9.64	4.2	6.26e-07	0.0002	Me1	malic enzyme 1, NADP(+)-dependent, cytosolic
10509838	9.29	7.25	4.14	4e-08	3.62e-05	Padi2	peptidyl arginine deiminase, type II
10553967	11.42	9.38	4.13	1.88e-05	0.0024	Pcsk6	proprotein convertase subtilisin/kexin type 6
10511779	7.25	5.21	4.11	0.0001	0.0093	Atp6v0d2	ATPase, H+ transporting, lysosomal V0 subunit D2
10363082	9.97	7.95	4.05	1.62e-06	0.0004	Lilrb4a	leukocyte immunoglobulin-like receptor, subfamily B, member 4A
10606609	10.82	8.82	4.01	1.02e-07	6.43e-05	Tspan6	tetraspanin 6
10476314	9.91	7.93	3.95	2.42e-07	0.0001	Prnp; Prn	prion protein; prion protein gene complex
10563570	10.99	9.01	3.94	2.38e-08	2.55e-05	Tph1	tryptophan hydroxylase 1
10436100	10.51	8.54	3.93	9.8e-06	0.0016	Retnlg	resistin like gamma
10446253	9.97	8	3.92	1.03e-06	0.0003	Vav1	vav 1 oncogene
10578857	7.65	5.68	3.92	5.4e-05	0.005	Anxa10	annexin A10
10464313	9.12	7.17	3.85	0.0002	0.0096	Pnliprp1	pancreatic lipase related protein 1
10429588	8.8	6.89	3.77	8.67e-09	1.45e-05	9030619P08Rik	lymphocyte antigen 6 complex pseudogene
10413928	8.65	6.74	3.77	7.49e-08	5.29e-05	1810011H11Rik	RIKEN cDNA 1810011H11 gene
10477250	12	10.09	3.76	1.37e-08	1.89e-05	Hck	hemopoietic cell kinase
10492165	8.1	6.2	3.73	1.21e-05	0.0018	Gm25132	predicted gene, 25132 [Source:MGI Symbol;Acc:MGI:5454909]
10487605	7.41	5.52	3.71	2.18e-07	0.0001	F830045P16Rik	RIKEN cDNA F830045P16 gene
10492021	11.57	9.68	3.71	3.73e-05	0.004	Postn	periostin, osteoblast specific factor
10429534	8.82	6.94	3.68	3.75e-05	0.004	Gml	glycosylphosphatidylinositol anchored molecule like
10552369	10.42	8.55	3.64	6.3e-08	4.59e-05	Siglecf	sialic acid binding Ig-like lectin F
10348244	10.56	8.72	3.6	3.45e-06	0.0007	Inpp5d	inositol polyphosphate-5-phosphatase D
10435948	9.83	8	3.57	0.0006	0.0221	Ccdc80	coiled-coil domain containing 80
10400844	9.77	7.96	3.52	7.29e-07	0.0002	Pygl	liver glycogen phosphorylase
10365559	10.46	8.65	3.49	2.05e-05	0.0026	Igf1	insulin-like growth factor 1
10427436	9.53	7.74	3.44	1.3e-06	0.0004	C7	complement component 7
10463355	10.63	8.85	3.43	0.0006	0.0227	Scd2	stearoyl-Coenzyme A desaturase 2
10592705	9.83	8.06	3.41	3.97e-07	0.0002	Pou2f3	POU domain, class 2, transcription factor 3
10440393	9.22	7.46	3.4	5.9e-08	4.59e-05	Samsn1	SAM domain, SH3 domain and nuclear localization signals, 1
10570434	11.38	9.63	3.37	3.23e-07	0.0002	Gm7676	predicted gene 7676 [Source:MGI Symbol;Acc:MGI:3644053]
10466027	8.37	6.62	3.36	8.37e-08	5.77e-05	Pga5	pepsinogen 5, group I
10360028	10.51	8.77	3.35	5.53e-06	0.001	Fcgr2b	Fc receptor, IgG, low affinity IIb
10425066	10.23	8.49	3.34	1.28e-05	0.0019	Csf2rb	colony stimulating factor 2 receptor, beta, low-affinity (granulocyte-macrophage)
10502638	7.43	5.7	3.32	6.42e-06	0.0011	Clca2	chloride channel accessory 2
10419575	12.37	10.64	3.32	0.0005	0.0205	Ang4	angiogenin, ribonuclease A family, member 4
10391697	9.3	7.58	3.29	1.27e-06	0.0003	Itga2b	integrin alpha 2b
10543967	8.49	6.77	3.29	3.08e-06	0.0007	Dgki	diacylglycerol kinase, iota
10464328	13.27	11.55	3.28	1.78e-05	0.0023	Pnliprp2	pancreatic lipase-related protein 2
10352905	11.42	9.71	3.26	1.61e-07	9.29e-05	Cd34	CD34 antigen
10377924	7.59	5.9	3.24	9.66e-08	6.21e-05	Gp1ba	glycoprotein 1b, alpha polypeptide
10542691	9.42	7.75	3.2	3.23e-08	3.02e-05	Lrmp	lymphoid-restricted membrane protein
10569341	8.55	6.87	3.2	5.41e-07	0.0002	Mir675; H19	microRNA 675; H19, imprinted maternally expressed transcript
10469358	9.97	8.3	3.18	4.53e-05	0.0045	Mrc1	mannose receptor, C type 1
10366645	8.39	6.73	3.17	7.96e-07	0.0003	1700006J14Rik	RIKEN cDNA 1700006J14 gene
10544348	8.22	6.56	3.16	0.0007	0.0235	Trpv6	transient receptor potential cation channel, subfamily V, member 6
10480275	8.92	7.26	3.15	2.94e-08	2.94e-05	Nebl	nebulette
10349648	10.25	8.6	3.15	0.0042	0.06	Ctse	cathepsin E
10520452	5.72	4.07	3.14	4.18e-05	0.0043	Il6	interleukin 6
10378216	11.53	9.89	3.12	3.77e-06	0.0008	Atp2a3	ATPase, Ca++ transporting, ubiquitous
10351197	9.18	7.54	3.11	9.17e-07	0.0003	Sell	selectin, lymphocyte
10545707	13.2	11.57	3.11	4.3e-06	0.0008	Actg2	actin, gamma 2, smooth muscle, enteric
10574276	9.61	7.97	3.1	3.58e-07	0.0002	Adgrg3	adhesion G protein-coupled receptor G3
10538503	7.69	6.07	3.09	2.43e-06	0.0005	Ccdc129	coiled-coil domain containing 129
10400304	12	10.38	3.07	9.09e-05	0.0069	Egln3	egl-9 family hypoxia-inducible factor 3
10558769	12.15	10.54	3.06	3.77e-07	0.0002	Ifitm1	interferon induced transmembrane protein 1
10541644	8.66	7.05	3.05	2.63e-05	0.0032	Cd163	CD163 antigen
10485117	9.58	7.97	3.05	0.0005	0.0191	Creb3l1	cAMP responsive element binding protein 3-like 1
10608641	8.26	6.66	3.03	1.72e-07	9.78e-05		Not available
10399924	10.53	8.94	3	2.09e-07	0.0001	Pik3cg	phosphoinositide-3-kinase, catalytic, gamma polypeptide
10456353	8.86	7.27	3	1.01e-05	0.0016	Grp; Rax	gastrin releasing peptide; retina and anterior neural fold homeobox
10590909	10.23	8.65	3	5.17e-05	0.0049	Endod1	endonuclease domain containing 1
10405047	10.18	8.6	2.99	4.19e-06	0.0008	Aspn	asporin
10466521	9.1	7.53	2.97	1.48e-06	0.0004	Gcnt1	glucosaminyl (N-acetyl) transferase 1, core 2
10452316	12.38	10.82	2.95	3.47e-05	0.0038	C3	complement component 3
10471655	11.36	9.8	2.94	0.0002	0.0102	Gsn	gelsolin
10428209	7.95	6.4	2.93	8.09e-07	0.0003	Gm10384	predicted gene 10384
10422760	10.19	8.64	2.93	8.95e-07	0.0003	Fyb	FYN binding protein
10347583	12.66	11.12	2.92	9.33e-07	0.0003	Des	desmin
10430372	11.66	10.12	2.92	2.3e-06	0.0005	Rac2	RAS-related C3 botulinum substrate 2
10445241	11.41	9.86	2.92	8.1e-06	0.0014	Tnfrsf21	tumor necrosis factor receptor superfamily, member 21
10433114	9.51	7.97	2.9	6.36e-05	0.0055	Itga5	integrin alpha 5 (fibronectin receptor alpha)
10414548	10.41	8.88	2.89	4.26e-07	0.0002	Rnase6	ribonuclease, RNase A family, 6
10596200	7.78	6.26	2.87	0.0008	0.0252	Tmem108	transmembrane protein 108
10469255	9.43	7.91	2.86	1.97e-07	0.0001	Prkcq	protein kinase C, theta
10409876	7.25	5.73	2.86	0.0002	0.0104	Ctla2a	cytotoxic T lymphocyte-associated protein 2 alpha
10544841	7.84	6.33	2.85	1.15e-05	0.0018	Cpvl	carboxypeptidase, vitellogenic-like
10472923	8.81	7.3	2.85	0.0023	0.0431	Ak3l2-ps	adenylate kinase 3-like 2, pseudogene
10386058	12.44	10.93	2.84	0.0003	0.0138	Sparc	secreted acidic cysteine rich glycoprotein
10551966	11.9	10.4	2.82	7.53e-05	0.0061	Hspb6	heat shock protein, alpha-crystallin-related, B6
10462398	8.17	6.68	2.82	0.0001	0.008	Pdcd1lg2	programmed cell death 1 ligand 2
10406334	8.58	7.1	2.81	1.87e-07	0.0001	Mctp1	multiple C2 domains, transmembrane 1
10382435	9.45	7.96	2.81	6.73e-07	0.0002	Gprc5c	G protein-coupled receptor, family C, group 5, member C
10557177	9.96	8.47	2.8	2.24e-07	0.0001	Prkcb	protein kinase C, beta
10508663	11.36	9.87	2.79	5.54e-05	0.005	Laptm5	lysosomal-associated protein transmembrane 5
10349108	8.62	7.13	2.79	0.0001	0.0082	Serpinb5	serine (or cysteine) peptidase inhibitor, clade B, member 5
10511429	10.19	8.71	2.78	3.51e-07	0.0002	Car8	carbonic anhydrase 8
10566026	8.58	7.11	2.78	4.54e-05	0.0045	Folr2	folate receptor 2 (fetal)
10419563	13.14	11.67	2.78	7.45e-05	0.0061	Rnase1	ribonuclease, RNase A family, 1 (pancreatic)
10542060	9.32	7.85	2.78	0.0007	0.0245	Cracr2a	calcium release activated channel regulator 2A
10563712	8.37	6.89	2.77	1.23e-06	0.0003	Mrgpra2a	MAS-related GPR, member A2A
10404885	9.09	7.62	2.77	2.12e-06	0.0005	Gmpr	guanosine monophosphate reductase
10476945	9.37	7.9	2.77	1.5e-05	0.0021	Cst7	cystatin F (leukocystatin)
10446763	10.51	9.05	2.76	5.79e-05	0.0052	Lbh	limb-bud and heart
10604542	6.87	5.41	2.73	7.06e-07	0.0002	Hs6st2	heparan sulfate 6-O-sulfotransferase 2
10346015	10.85	9.41	2.72	0.0001	0.0075	Col3a1	collagen, type III, alpha 1
10576799	8.12	6.69	2.7	0.0002	0.0123	Cd209e	CD209e antigen
10359999	4.22	2.79	2.7	0.0259	0.1574	Gm23523	predicted gene, 23523 [Source:MGI Symbol;Acc:MGI:5453300]
10392845	8.82	7.39	2.69	1.76e-06	0.0004	Cd300lf	CD300 antigen like family member F
10563715	8.32	6.9	2.69	2.06e-06	0.0005	Mrgpra2b	MAS-related GPR, member A2B
10445428	7	5.57	2.69	0.0052	0.0673	Gm25008	predicted gene, 25008 [Source:MGI Symbol;Acc:MGI:5454785]
10384974	8.88	7.45	2.68	4.74e-07	0.0002	Il9r	interleukin 9 receptor
10497399	10.4	8.98	2.68	3.78e-05	0.004	Pde7a	phosphodiesterase 7A
10368343	7.99	6.57	2.68	0.002	0.0401	Arg1	arginase, liver
10542050	9.64	8.23	2.65	0.0004	0.0162	Cracr2a	calcium release activated channel regulator 2A
10548333	8.61	7.21	2.64	3.52e-06	0.0007	Cd69	CD69 antigen
10351905	7.84	6.45	2.63	5.31e-06	0.001	Spta1	spectrin alpha, erythrocytic 1
10377265	10.04	8.65	2.62	1.68e-06	0.0004	Pik3r5	phosphoinositide-3-kinase, regulatory subunit 5, p101
10380419	10.04	8.65	2.62	0.0011	0.0301	Col1a1	collagen, type I, alpha 1
10545101	9.53	8.14	2.61	1.83e-07	0.0001	Hpgds	hematopoietic prostaglandin D synthase
10497590	10.07	8.68	2.61	1.25e-06	0.0003	Mecom	MDS1 and EVI1 complex locus
10360764	9.03	7.64	2.61	7.18e-05	0.006	Enah	enabled homolog (Drosophila)
10378286	10.46	9.09	2.6	3.58e-07	0.0002	Itgae	integrin alpha E, epithelial-associated
10443470	8.93	7.55	2.6	0.0001	0.0094	Rab44	RAB44, member RAS oncogene family
10485948	11.28	9.9	2.59	7.22e-05	0.006	Grem1	gremlin 1
10569618	9.04	7.67	2.59	0.0044	0.0613	Ano1	anoctamin 1, calcium activated chloride channel
10471464	8.97	7.6	2.58	5.09e-07	0.0002	St6galnac6	ST6 (alpha-N-acetyl-neuraminyl-2,3-beta-galactosyl-1,3)-N-acetylgalactosaminide alpha-2,6-sialyltransferase 6
10487238	8.94	7.57	2.58	1.21e-05	0.0018	Hdc	histidine decarboxylase
10606694	8.38	7.02	2.57	1.31e-07	7.72e-05	Btk	Bruton agammaglobulinemia tyrosine kinase
10583809	12.7	11.34	2.57	9.25e-06	0.0015	Cnn1	calponin 1
10367473	7.36	6	2.57	0.0007	0.0228	Olfr763	olfactory receptor 763
10430794	9.58	8.23	2.56	2.1e-05	0.0026	Pmm1	phosphomannomutase 1
10569707	11.29	9.94	2.55	0.0006	0.0227	Myadm; Prkcg	myeloid-associated differentiation marker; protein kinase C, gamma
10397645	9.21	7.86	2.54	4.75e-07	0.0002	Gpr65	G-protein coupled receptor 65
10357660	9.98	8.64	2.53	0.0002	0.0107	Mfsd4	major facilitator superfamily domain containing 4
10513739	10.18	8.84	2.53	0.0011	0.0302	Tnc	tenascin C
10420225	7.28	5.94	2.52	2.65e-05	0.0032	Cma1	chymase 1, mast cell
10583669	8.55	7.23	2.51	0.0001	0.009	AB124611	cDNA sequence AB124611
10536220	10.32	8.99	2.51	0.001	0.0293	Col1a2	collagen, type I, alpha 2
10593123	11.82	10.51	2.48	3.62e-06	0.0007	Tagln	transgelin
10344897	9.18	7.87	2.47	0.0016	0.0353	Sulf1	sulfatase 1
10539873	8.73	7.43	2.46	0.0001	0.0093	Gata2	GATA binding protein 2
10602840	9.75	8.45	2.46	0.0002	0.0099	Sh3kbp1	SH3-domain kinase binding protein 1
10571560	7.54	6.24	2.46	0.0002	0.0102	Mtnr1a	melatonin receptor 1A
10414590	7.29	5.99	2.46	0.0004	0.0162	Ear6; Ear7	eosinophil-associated, ribonuclease A family, member 6; eosinophil-associated, ribonuclease A family, member 7
10563178	9.67	8.38	2.45	0.0002	0.0127	Cd37	CD37 antigen
10602756	8.61	7.32	2.44	5.66e-07	0.0002	Smpx	small muscle protein, X-linked
10456492	9.73	8.44	2.44	9.73e-06	0.0016	Ldlrad4	low density lipoprotein receptor class A domain containing 4
10530772	9.81	8.53	2.43	3.44e-05	0.0038	Nmu	neuromedin U
10538214	9.17	7.91	2.39	2.45e-06	0.0005	Fam221a	family with sequence similarity 221, member A
10457091	7.74	6.48	2.39	4.06e-05	0.0042	Neto1	neuropilin (NRP) and tolloid (TLL)-like 1
10350630	9.57	8.32	2.38	4.38e-07	0.0002	Fam129a	family with sequence similarity 129, member A
10537184	10.7	9.45	2.38	9.02e-06	0.0015	Cald1	caldesmon 1
10428376	7.01	5.76	2.38	1.7e-05	0.0023	Angpt1	angiopoietin 1
10409240	9.42	8.17	2.37	1.68e-05	0.0022	Sema4d	sema domain, immunoglobulin domain (Ig), transmembrane domain (TM) and short cytoplasmic domain, (semaphorin) 4D
10389214	10.71	9.46	2.37	2.13e-05	0.0026	Ccl9	chemokine (C-C motif) ligand 9
10346799	8.49	7.25	2.37	6.95e-05	0.0059	Icos	inducible T cell co-stimulator
10522411	8.29	7.05	2.36	1.26e-06	0.0003	Cwh43	cell wall biogenesis 43 C-terminal homolog (S. cerevisiae)
10507594	11.13	9.89	2.36	0.0003	0.0138	Slc2a1	solute carrier family 2 (facilitated glucose transporter), member 1
10555510	10.1	8.87	2.35	1.77e-05	0.0023	Pde2a	phosphodiesterase 2A, cGMP-stimulated
10541564	8.26	7.04	2.33	4.67e-05	0.0046	Clec4a3	C-type lectin domain family 4, member a3
10379636	9.42	8.2	2.33	0.0067	0.0772	Slfn4	schlafen 4
10458090	9.87	8.66	2.32	6.24e-06	0.0011	Reep5	receptor accessory protein 5
10422608	11.69	10.48	2.32	8.47e-06	0.0014	Oxct1	3-oxoacid CoA transferase 1
10428943	6.74	5.52	2.32	1.08e-05	0.0017	Gsdmc	gasdermin C
10445767	8.37	7.16	2.32	3.21e-05	0.0036	Treml2	triggering receptor expressed on myeloid cells-like 2
10504002	13.93	12.72	2.31	8.08e-07	0.0003	Spink4	serine peptidase inhibitor, Kazal type 4
10384458	9.66	8.45	2.31	1.48e-06	0.0004	Plek	pleckstrin
10422059	10.26	9.06	2.3	6.7e-07	0.0002	Kctd12; Mir5130	potassium channel tetramerisation domain containing 12; microRNA 5130
10377782	7.47	6.27	2.3	0.0001	0.0088	Clec10a	C-type lectin domain family 10, member A
10509584	10.45	9.24	2.3	0.0041	0.059	Pla2g2a	phospholipase A2, group IIA (platelets, synovial fluid)
10525419	9.71	8.51	2.29	1.63e-05	0.0022	P2rx7	purinergic receptor P2X, ligand-gated ion channel, 7
10599696	9.64	8.44	2.29	5.94e-05	0.0052	Ddx26b	DEAD/H (Asp-Glu-Ala-Asp/His) box polypeptide 26B
10597461	9.61	8.42	2.29	8.97e-05	0.0068	Cmtm7	CKLF-like MARVEL transmembrane domain containing 7
10358787	9.43	8.23	2.29	0.0002	0.0119	Lamc2	laminin, gamma 2
10492306	7.39	6.2	2.28	7.91e-06	0.0014	Sucnr1	succinate receptor 1
10452648	8.54	7.36	2.27	1.58e-05	0.0022	Emilin2	elastin microfibril interfacer 2
10425161	12.38	11.2	2.27	0.0001	0.0093	Lgals1	lectin, galactose binding, soluble 1
10596403	8.17	6.99	2.27	0.0002	0.0125	Col6a5	collagen, type VI, alpha 5
10420254	7.04	5.86	2.26	9.13e-05	0.0069	Mcpt8	mast cell protease 8
10590242	7.09	5.92	2.26	0.0016	0.0353	Ccr8	chemokine (C-C motif) receptor 8
10598976	8.07	6.9	2.26	0.0019	0.0393	Timp1	tissue inhibitor of metalloproteinase 1
10594798	8.16	6.98	2.25	0.0315	0.1756	Gm23730	predicted gene, 23730 [Source:MGI Symbol;Acc:MGI:5453507]
10486119	9.52	8.36	2.24	1.74e-06	0.0004	Plcb2	phospholipase C, beta 2
10587616	7.05	5.89	2.24	0.0001	0.0085	Prss35	protease, serine 35
10562125	8.48	7.32	2.23	1.58e-06	0.0004	Ffar3	free fatty acid receptor 3
10597743	9.55	8.4	2.23	0.0001	0.0091	Cx3cr1	chemokine (C-X3-C motif) receptor 1
10469322	12.98	11.82	2.23	0.0006	0.0219	Vim	vimentin
10458894	7.39	6.23	2.23	0.0009	0.0267	Lox	lysyl oxidase
10502156	8.2	7.05	2.22	3.82e-07	0.0002	Ccdc109b	coiled-coil domain containing 109B
10377804	9.6	8.45	2.22	0.0002	0.0124	Arrb2	arrestin, beta 2
10424287	9.56	8.41	2.22	0.001	0.0291	Fer1l6	fer-1-like 6 (C. elegans)
10356968	10.38	9.23	2.21	1.06e-05	0.0016	Pam	peptidylglycine alpha-amidating monooxygenase
10461587	9.2	8.05	2.21	2.56e-05	0.0031	Ms4a4a	membrane-spanning 4-domains, subfamily A, member 4A
10487645	7.76	6.61	2.21	0.0029	0.0496	Cpxm1	carboxypeptidase X 1 (M14 family)
10537480	6.72	5.58	2.2	1.02e-06	0.0003	Wee2	WEE1 homolog 2 (S. pombe)
10590631	7.51	6.37	2.2	3.9e-05	0.0041	Ccr2	chemokine (C-C motif) receptor 2
10469457	9.21	8.07	2.2	0.0001	0.009	Plxdc2	plexin domain containing 2
10561055	9.53	8.39	2.2	0.0009	0.0266	Ceacam2	carcinoembryonic antigen-related cell adhesion molecule 2
10390860	8.69	7.55	2.19	3.63e-05	0.0039	Krt23	keratin 23
10387855	9.37	8.23	2.19	0.0003	0.0136	Alox15	arachidonate 15-lipoxygenase
10511363	8.81	7.67	2.19	0.0024	0.0447	Penk	preproenkephalin
10481845	8.37	7.24	2.18	3.16e-05	0.0036	Mvb12b	multivesicular body subunit 12B
10365983	9.92	8.8	2.18	3.39e-05	0.0037	Lum	lumican
10385832	7.63	6.51	2.18	3.66e-05	0.0039	Il4	interleukin 4
10405576	8.26	7.14	2.17	1.49e-05	0.0021	Fbxl21	F-box and leucine-rich repeat protein 21
10564482	9.77	8.65	2.17	6.59e-05	0.0056	Synm	synemin, intermediate filament protein
10587639	11.8	10.68	2.17	0.0019	0.0389	Nt5e	5 nucleotidase, ecto
10547689	7.82	6.71	2.16	1.21e-05	0.0018	Vmn2r25	vomeronasal 2, receptor 25
10553107	9.67	8.56	2.16	0.0018	0.0381	Fam83e	family with sequence similarity 83, member E
10476924	5.87	4.76	2.16	0.0317	0.1765	Il4	cystatin 9
10350173	10.64	9.53	2.15	1.26e-05	0.0018	Tnnt2	troponin T2, cardiac
10442786	8.03	6.92	2.15	0.0002	0.0098	Tpsb2	tryptase beta 2
10392221	9.9	8.81	2.14	3.07e-05	0.0035	Pecam1	platelet/endothelial cell adhesion molecule 1
10473491	5.98	4.88	2.14	0.0007	0.0249	Olfr1033	olfactory receptor 1033
10407327	9.27	8.18	2.13	4.28e-07	0.0002	Emb	embigin
10540248	8.21	7.12	2.13	3.28e-06	0.0007	Mitf	microphthalmia-associated transcription factor
10593668	8.52	7.44	2.12	9.72e-06	0.0016	Dmxl2	Dmx-like 2
10451763	7.89	6.81	2.12	2.04e-05	0.0026	Satb1	special AT-rich sequence binding protein 1
10474229	10.97	9.89	2.12	7.65e-05	0.0061	Cd59a	CD59a antigen
10461728	8.07	6.99	2.12	0.0003	0.0133	Gm4952	predicted gene 4952
10539135	9.68	8.6	2.12	0.0008	0.0251	Capg	capping protein (actin filament), gelsolin-like
10514185	6.4	5.31	2.12	0.0158	0.1212		Not Available
10359118	7.37	6.29	2.11	3.41e-06	0.0007	Tdrd5	tudor domain containing 5
10494636	13.24	12.16	2.11	0.0005	0.0191	Reg4	regenerating islet-derived family, member 4
10592079	6.76	5.69	2.11	0.0036	0.0554	Kirrel3os	kin of IRRE like 3 (Drosophila), opposite strand
10405063	10.49	9.42	2.1	6.43e-05	0.0055	Ogn	osteoglycin
10538352	9.8	8.72	2.1	0.0004	0.0163	Gm25818	predicted gene, 25818 [Source:MGI Symbol;Acc:MGI:5455595]
10583133	12.27	11.2	2.1	0.024	0.1509	Mmp7	matrix metallopeptidase 7
10503508	9.31	8.24	2.09	1.81e-06	0.0004	Ggh	gamma-glutamyl hydrolase
10503523	9.31	8.24	2.09	1.81e-06	0.0004	Ggh	gamma-glutamyl hydrolase
10530516	8.63	7.56	2.09	2.02e-06	0.0005	Txk	TXK tyrosine kinase
10365037	9.07	8.01	2.09	2.67e-06	0.0006	Matk	megakaryocyte-associated tyrosine kinase
10355536	11.42	10.35	2.09	1.39e-05	0.002	Tns1	tensin 1
10600836	10.55	9.49	2.09	1.51e-05	0.0021	Msn	moesin
10568024	10.04	8.98	2.09	3.75e-05	0.004	Coro1a	coronin, actin binding protein 1A
10479981	8.05	6.99	2.09	0.0002	0.0111	Gata3	GATA binding protein 3
10370180	10.11	9.05	2.09	0.0028	0.0485	Col6a2	collagen, type VI, alpha 2
10350136	12.86	11.81	2.08	1.77e-05	0.0023	Csrp1	cysteine and glycine-rich protein 1
10501903	10.41	9.35	2.08	3.93e-05	0.0041	Synpo2	synaptopodin 2
10360040	10.11	9.06	2.07	1.4e-05	0.002	Fcgr3	Fc receptor, IgG, low affinity III
10580624	7.91	6.87	2.07	0.0002	0.0101	Ces1c	carboxylesterase 1C
10375031	9.86	8.81	2.06	8.33e-07	0.0003	Snrnp25	small nuclear ribonucleoprotein 25 (U11/U12)
10578515	9.01	7.96	2.06	7.44e-05	0.0061	Ankrd37	ankyrin repeat domain 37
10364650	9.54	8.49	2.06	0.0004	0.0164	Hmha1	histocompatibility (minor) HA-1
10585282	9.35	8.31	2.06	0.0059	0.0719	Gm32819	predicted gene, 32819
10573082	8.87	7.84	2.05	3.81e-06	0.0008	Inpp4b	inositol polyphosphate-4-phosphatase, type II
10608675	6.61	5.57	2.05	0.0036	0.055		Not available
10356520	9.55	8.51	2.05	0.0037	0.0561	Col6a3	collagen, type VI, alpha 3
10593671	8.86	7.83	2.04	1.59e-05	0.0022	Dmxl2	Dmx-like 2
10500204	10.85	9.82	2.04	0.0008	0.026	Ecm1	extracellular matrix protein 1
10574350	9.86	8.83	2.04	0.0025	0.0452	Mmp15	matrix metallopeptidase 15
10537062	7.96	6.93	2.04	0.007	0.0787	Mest	mesoderm specific transcript
10450418	7.99	6.98	2.03	3.04e-06	0.0007	Ly6g6d	lymphocyte antigen 6 complex, locus G6D
10592330	8.99	7.97	2.03	6.42e-06	0.0011	Nrgn	neurogranin
10390022	9.39	8.36	2.03	0.0022	0.0424	Rsad1	radical S-adenosyl methionine domain containing 1
10375173	5.48	4.46	2.03	0.0026	0.0468	Gm25799	predicted gene, 25799 [Source:MGI Symbol;Acc:MGI:5455576]
10541885	8.98	7.96	2.02	5.23e-05	0.0049	Scnn1a	sodium channel, nonvoltage-gated 1 alpha
10536845	9.14	8.13	2.02	5.26e-05	0.0049	Flnc	filamin C, gamma
10364593	10.22	9.21	2.02	0.0001	0.0084	Cnn2	calponin 2
10564938	9	7.99	2.02	0.0003	0.0157	Fes	feline sarcoma oncogene
10407792	8.46	7.44	2.02	0.0028	0.0478	Gpr137b-ps	G protein-coupled receptor 137B, pseudogene
10402435	7.27	6.25	2.02	0.042	0.2087	Serpina3c	serine (or cysteine) peptidase inhibitor, clade A, member 3C
10373407	9.96	8.95	2.01	0.0013	0.0318	Esyt1	extended synaptotagmin-like protein 1
10483023	8.52	7.51	2.01	0.0028	0.0481	Rbms1	RNA binding motif, single stranded interacting protein 1
10360149	12.75	11.74	2.01	0.0124	0.1064	Itln1; Itlnb	intelectin 1 (galactofuranose binding); intelectin b
10437885	12.41	11.41	2	1.2e-05	0.0018	Myh11	myosin, heavy polypeptide 11, smooth muscle
10512499	10.83	9.83	2	8.74e-05	0.0068	Tpm2	tropomyosin 2, beta
10562192	12.1	11.09	2	0.0002	0.0098	Fxyd5	FXYD domain-containing ion transport regulator 5
10420877	8.37	9.38	-2.01	0.0031	0.0506	Esco2	establishment of cohesion 1 homolog 2 (S. cerevisiae)
10430909	12.63	13.64	-2.01	0.0105	0.0968	Cyp2d26	cytochrome P450, family 2, subfamily d, polypeptide 26
10535898	9.24	10.25	-2.02	0.0002	0.011	Gm8615	glucosamine-6-phosphate deaminase 1 pseudogene
10443885	10.23	11.24	-2.02	0.0005	0.0184	Cyp4f40	cytochrome P450, family 4, subfamily f, polypeptide 40
10528207	10.01	11.03	-2.02	0.0023	0.0429	Cd36	CD36 antigen
10440593	8.85	9.86	-2.02	0.0046	0.0629	Rwdd2b	RWD domain containing 2B
10496756	6.89	7.9	-2.02	0.0377	0.1949	Mcoln3	mucolipin 3
10531061	5.4	6.42	-2.03	7.41e-05	0.0061	Ugt2b37	UDP glucuronosyltransferase 2 family, polypeptide B37
10496494	9.21	10.23	-2.03	0.0013	0.0318	Tspan5	tetraspanin 5
10408647	9.56	10.59	-2.03	0.0034	0.0535	Eci3	enoyl-Coenzyme A delta isomerase 3
10519527	11.6	12.63	-2.03	0.0139	0.1138	Abcb1a	ATP-binding cassette, sub-family B (MDR/TAP), member 1A
10542959	8.78	9.81	-2.04	0.0017	0.0379	Bet1	blocked early in transport 1 homolog (S. cerevisiae)
10512949	9.14	10.17	-2.05	0.0025	0.0457	Abca1	ATP-binding cassette, sub-family A (ABC1), member 1
10538936	9.72	10.75	-2.05	0.0071	0.0791	Igkv3-9; Igkv3-8	immunoglobulin kappa variable 3-9; immunoglobulin kappa variable 3-8
10531420	7.04	8.07	-2.05	0.0079	0.0839	Cxcl11	chemokine (C-X-C motif) ligand 11
10402399	5.84	6.88	-2.06	0.0012	0.0318	Serpina1a; Serpina1d; Serpina1b	serine (or cysteine) peptidase inhibitor, clade A, member 1A; serine (or cysteine) peptidase inhibitor, clade A, member 1D; serine (or cysteine) preptidase inhibitor, clade A, member 1B
10407467	9.42	10.46	-2.06	0.0016	0.0361	Akr1e1	aldo-keto reductase family 1, member E1
10501802	9.46	10.51	-2.06	0.0136	0.1123	Tmem56	transmembrane protein 56
10448459	8.57	9.62	-2.07	0.0005	0.0184	Tbc1d24	TBC1 domain family, member 24
10456699	11.85	12.9	-2.07	0.0042	0.0599	Acaa2	acetyl-Coenzyme A acyltransferase 2 (mitochondrial 3-oxoacyl-Coenzyme A thiolase)
10601328	9.98	11.03	-2.07	0.0126	0.1074	Uprt	uracil phosphoribosyltransferase (FUR1) homolog (S. cerevisiae)
10480477	7.87	8.92	-2.08	0.0002	0.012	Pax8	paired box 8
10491952	10.55	11.61	-2.08	0.0011	0.0301	Mgst2	microsomal glutathione S-transferase 2
10397763	9.69	10.74	-2.08	0.0013	0.0323	9030617O03Rik	RIKEN cDNA 9030617O03 gene
10413086	9.67	10.72	-2.08	0.0031	0.0507	Adk	adenosine kinase
10479047	11.16	12.22	-2.08	0.0059	0.0721	Pck1	phosphoenolpyruvate carboxykinase 1, cytosolic
10515836	8.86	9.92	-2.08	0.0063	0.0753	Gm12856	cyclin B1 pseudogene
10548552	5.94	7	-2.09	0.0001	0.009	Klra2	killer cell lectin-like receptor, subfamily A, member 2
10425211	8.29	9.35	-2.09	0.0002	0.0115	Gcat	glycine C-acetyltransferase (2-amino-3-ketobutyrate-coenzyme A ligase)
10484276	6.83	7.9	-2.09	0.0004	0.0162	Neurod1; Cerkl	neurogenic differentiation 1; ceramide kinase-like
10504470	8.21	9.27	-2.09	0.0007	0.0245	Melk	maternal embryonic leucine zipper kinase
10543017	9.63	10.7	-2.09	0.0012	0.0318	Pdk4	pyruvate dehydrogenase kinase, isoenzyme 4
10411739	8.92	9.98	-2.09	0.004	0.0584	Ccnb1	cyclin B1
10362811	10.69	11.75	-2.09	0.0066	0.0769	Sesn1	sestrin 1
10480224	8.02	9.08	-2.09	0.0076	0.0823	Trdmt1	tRNA aspartic acid methyltransferase 1
10528090	8.85	9.91	-2.09	0.0084	0.0865	Rundc3b	RUN domain containing 3B
10375083	8.73	9.8	-2.1	5.41e-05	0.005	Stk10	serine/threonine kinase 10
10459772	6.88	7.95	-2.1	5.41e-05	0.005	Lipg	lipase, endothelial
10514520	7.4	8.47	-2.1	0.0028	0.0484	Cyp2j9	cytochrome P450, family 2, subfamily j, polypeptide 9
10501222	9.65	10.73	-2.11	0.0003	0.0154	Gstm2	glutathione S-transferase, mu 2
10402390	6.63	7.71	-2.11	0.0004	0.018	Serpina1b	serine (or cysteine) preptidase inhibitor, clade A, member 1B
10605711	9.46	10.54	-2.11	0.0006	0.0225	Pdk3	pyruvate dehydrogenase kinase, isoenzyme 3
10369413	11.09	12.17	-2.11	0.0039	0.0582	Sgpl1	sphingosine phosphate lyase 1
10421172	9.33	10.41	-2.12	1.79e-06	0.0004	Slc25a37; Gm21464	solute carrier family 25, member 37; predicted gene, 21464
10592050	7.34	8.43	-2.12	5.17e-06	0.001	Barx2	BarH-like homeobox 2
10467887	6.73	7.82	-2.12	0.0005	0.0205	Cpn1	carboxypeptidase N, polypeptide 1
10428353	8.49	9.58	-2.12	0.0006	0.0214	Lrp12	low density lipoprotein-related protein 12
10482030	9.35	10.44	-2.12	0.0011	0.0298	Stom	stomatin
10497773	8.51	9.59	-2.12	0.0026	0.0467	Mccc1	methylcrotonoyl-Coenzyme A carboxylase 1 (alpha)
10578448	10.02	11.1	-2.12	0.0066	0.0765	Klkb1; Cyp4v3	kallikrein B, plasma 1; cytochrome P450, family 4, subfamily v, polypeptide 3
10503023	10.43	11.51	-2.12	0.0075	0.0819	Cth	cystathionase (cystathionine gamma-lyase)
10580635	8.05	9.14	-2.13	0.0002	0.0124	Ces1d	carboxylesterase 1D
10503835	9.61	10.7	-2.13	0.0024	0.0437	Rragd	Ras-related GTP binding D
10398649	9.94	11.03	-2.13	0.0054	0.0687	Exoc3l4	exocyst complex component 3-like 4
10513604	9.71	10.81	-2.14	0.0012	0.0318	Hdhd3	haloacid dehalogenase-like hydrolase domain containing 3
10467907	9.54	10.64	-2.14	0.0028	0.0478	Erlin1	ER lipid raft associated 1
10459730	11.61	12.72	-2.14	0.0033	0.0526	Me2	malic enzyme 2, NAD(+)-dependent, mitochondrial
10574545	11.99	13.09	-2.14	0.0039	0.0574	Ces2e	carboxylesterase 2E
10503966	11.01	12.11	-2.14	0.0071	0.0791	Aco1	aconitase 1
10354868	9.52	10.62	-2.14	0.0094	0.0917	Fam126b	family with sequence similarity 126, member B
10482920	9.07	10.18	-2.15	0.0007	0.024	Cd302	CD302 antigen
10388718	9.19	10.29	-2.15	0.0023	0.0429	Pipox	pipecolic acid oxidase
10389261	10.01	11.11	-2.15	0.0079	0.0834	Gm11437	predicted gene 11437
10514939	8.76	9.87	-2.16	0.0003	0.0151	Podn	podocan
10370000	10.22	11.33	-2.16	0.0013	0.0318	Gstt1	glutathione S-transferase, theta 1
10491091	9.35	10.46	-2.16	0.0014	0.0329	Tnfsf10	tumor necrosis factor (ligand) superfamily, member 10
10525989	8.63	9.74	-2.16	0.0021	0.0407	Adgrd1	adhesion G protein-coupled receptor D1
10596465	10.67	11.78	-2.16	0.0079	0.0837	Acy1	aminoacylase 1
10536041	5.38	6.5	-2.17	5.11e-05	0.0049	AA792892	expressed sequence AA792892
10536029	5.38	6.5	-2.17	5.11e-05	0.0049	AA792892	expressed sequence AA792892
10354777	7.02	8.13	-2.17	0.0001	0.0095	Satb2	special AT-rich sequence binding protein 2
10586448	8.57	9.69	-2.17	0.0004	0.0172	2810417H13Rik	RIKEN cDNA 2810417H13 gene
10395520	8.28	9.4	-2.17	0.0018	0.0387	Immp2l	IMP2 inner mitochondrial membrane peptidase-like (S. cerevisiae)
10538929	7.01	8.13	-2.17	0.0209	0.14	Igkv8-26; Igk-V8	immunoglobulin kappa variable 8-26; immunoglobulin kappa chain variable 8 (V8)
10381387	9.25	10.37	-2.17	0.0269	0.1606	G6pc	glucose-6-phosphatase, catalytic
10535669	8.83	9.95	-2.19	0.0013	0.0328	Cyp3a41b	cytochrome P450, family 3, subfamily a, polypeptide 41B
10509790	10.21	11.34	-2.19	0.0054	0.0689	Aldh4a1	aldehyde dehydrogenase 4 family, member A1
10599463	10.35	11.48	-2.19	0.0109	0.0989	Xpnpep2	X-prolyl aminopeptidase (aminopeptidase P) 2, membrane-bound
10345065	7.22	8.36	-2.2	0.0003	0.0157	Gsta3	glutathione S-transferase, alpha 3
10501074	8.32	9.46	-2.2	0.0109	0.0988	Cym	chymosin
10467041	11.85	12.98	-2.2	0.0272	0.1618	Asah2	N-acylsphingosine amidohydrolase 2
10447786	9.83	10.97	-2.21	0.0001	0.0089	Slc22a1	solute carrier family 22 (organic cation transporter), member 1
10529819	6.55	7.7	-2.21	0.0004	0.0158	Fgfbp1	fibroblast growth factor binding protein 1
10498871	8.95	10.1	-2.21	0.0028	0.0485	Tmem144	transmembrane protein 144
10470751	11.52	12.66	-2.21	0.0041	0.0596	Slc27a4	solute carrier family 27 (fatty acid transporter), member 4
10369932	10.31	11.46	-2.21	0.0171	0.1269	Susd2	sushi domain containing 2
10431558	8.51	9.66	-2.22	7.12e-06	0.0012	Odf3b	outer dense fiber of sperm tails 3B
10469353	12.01	13.17	-2.23	0.0029	0.0487	Tmem236	transmembrane protein 236
10382136	7.37	8.53	-2.23	0.0048	0.0646	1810010H24Rik	RIKEN cDNA 1810010H24 gene
10385814	8.74	9.89	-2.23	0.0126	0.1078	Leap2	liver-expressed antimicrobial peptide 2
10554118	6.79	7.95	-2.24	0.0005	0.0204	Fam169b	family with sequence similarity 169, member B
10430851	10.14	11.31	-2.25	0.0008	0.0258	Cyp2d22	cytochrome P450, family 2, subfamily d, polypeptide 22
10535683	8.72	9.9	-2.26	0.0013	0.0318	Cyp3a41a; Cyp3a41b	cytochrome P450, family 3, subfamily a, polypeptide 41A; cytochrome P450, family 3, subfamily a, polypeptide 41B
10519196	9.3	10.47	-2.26	0.004	0.0589	Vwa1	von Willebrand factor A domain containing 1
10460085	11.63	12.8	-2.26	0.0049	0.0657	Cndp2	CNDP dipeptidase 2 (metallopeptidase M20 family)
10385893	8.86	10.05	-2.29	0.0022	0.0424	Slc22a4	solute carrier family 22 (organic cation transporter), member 4
10397507	8.92	10.11	-2.29	0.0053	0.068	Gstz1	glutathione transferase zeta 1 (maleylacetoacetate isomerase)
10512065	6.34	7.54	-2.3	0.0003	0.0136	Gm12387	predicted gene 12387 [Source:MGI Symbol;Acc:MGI:3651413]
10538459	9.92	11.13	-2.3	0.0028	0.0477	Aqp1	aquaporin 1
10500547	6.41	7.61	-2.31	0.0006	0.0221	Hsd3b2	hydroxy-delta-5-steroid dehydrogenase, 3 beta- and steroid delta-isomerase 2
10485466	11.91	13.12	-2.31	0.0006	0.0227	Cat	catalase
10543134	10.33	11.55	-2.32	3.57e-05	0.0039	Ndufa4	NADH dehydrogenase (ubiquinone) 1 alpha subcomplex, 4
10606436	7.55	8.77	-2.33	0.0338	0.1829	Hmgn5	high-mobility group nucleosome binding domain 5
10403303	9.47	10.7	-2.34	0.004	0.0582	Akr1c13	aldo-keto reductase family 1, member C13
10402409	8	9.24	-2.35	0.0019	0.0395	Serpina1e	serine (or cysteine) peptidase inhibitor, clade A, member 1E
10564211	8.23	9.48	-2.37	0.0002	0.0106	Snrpn; Snurf	small nuclear ribonucleoprotein N; SNRPN upstream reading frame
10524422	7.66	8.9	-2.37	0.0021	0.0415	Dao	D-amino acid oxidase
10368695	9.91	11.16	-2.37	0.0021	0.0415	2010001E11Rik	RIKEN cDNA 2010001E11 gene
10585467	7.17	8.42	-2.38	0.0014	0.0338	Hykk	hydroxylysine kinase 1
10535698	7.19	8.45	-2.39	0.0009	0.0276	Cyp3a44	cytochrome P450, family 3, subfamily a, polypeptide 44
10416952	4.56	5.82	-2.39	0.0042	0.0601	Mir19a	microRNA 19a
10412607	10.85	12.11	-2.4	0.0037	0.0562	Abhd6	abhydrolase domain containing 6
10481435	9.3	10.56	-2.4	0.0037	0.0562	Ccbl1	cysteine conjugate-beta lyase 1
10438690	8.72	9.98	-2.4	0.0037	0.0566	Rfc4	replication factor C (activator 1) 4
10383819	9.62	10.89	-2.41	0.0024	0.0441	Sec14l2	SEC14-like lipid binding 2
10542470	10.46	11.74	-2.42	0.0003	0.0131	Mgst1	microsomal glutathione S-transferase 1
10494972	7.88	9.15	-2.42	0.0012	0.0316	Bcl2l15	BCLl2-like 15
10432362	7.11	8.39	-2.43	0.0003	0.0132	Rhebl1	Ras homolog enriched in brain like 1
10584787	10.61	11.89	-2.44	0.0053	0.0681	Treh	trehalase (brush-border membrane glycoprotein)
10352178	8.82	10.1	-2.45	0.0087	0.0881	Sccpdh	saccharopine dehydrogenase (putative)
10456587	7.08	8.38	-2.46	0.0001	0.0087	Mro	maestro
10352838	7.86	9.16	-2.46	0.0006	0.0227	Lamb3	laminin, beta 3
10565962	8.44	9.75	-2.47	6.98e-05	0.0059	P2ry2	purinergic receptor P2Y, G-protein coupled 2
10544932	7.15	8.45	-2.47	0.0002	0.0111	Inmt	indolethylamine N-methyltransferase
10368700	9.64	10.94	-2.47	0.0004	0.0177	G630090E17Rik	RIKEN cDNA G630090E17 gene
10399234	8.44	9.74	-2.47	0.0034	0.0534	Efr3b	EFR3 homolog B (S. cerevisiae)
10406564	10.26	11.58	-2.49	0.0101	0.0952	Acot12	acyl-CoA thioesterase 12
10516484	7	8.32	-2.5	0.002	0.04	Gjb3	gap junction protein, beta 3
10535704	11.23	12.56	-2.51	0.0002	0.0116	Cyp3a11	cytochrome P450, family 3, subfamily a, polypeptide 11
10430904	6.46	7.78	-2.51	0.0003	0.0147	Cyp2d41-ps	cytochrome P450, family 2, subfamily d, member 41, pseudogene
10552125	11.23	12.55	-2.51	0.0063	0.0748	Pepd	peptidase D
10521709	11.67	13.01	-2.52	0.0004	0.0175	Lap3	leucine aminopeptidase 3
10515220	9.66	11	-2.53	0.0002	0.0119	Faah; Gm38492	fatty acid amide hydrolase; predicted gene, 38492
10537545	10.8	12.15	-2.55	0.0039	0.0574	Mgam2-ps	maltase-glucoamylase 2, pseudogene [Source:MGI Symbol;Acc:MGI:3645497]
10581538	8.87	10.22	-2.55	0.0081	0.0847	Nqo1	NAD(P)H dehydrogenase, quinone 1
10386683	9.22	10.57	-2.55	0.0089	0.0887	Slc47a1	solute carrier family 47, member 1
10425923	8.14	9.49	-2.56	0.0003	0.0133	Fam118a	family with sequence similarity 118, member A
10585381	9.08	10.45	-2.58	0.0002	0.0111	Slc35f2	solute carrier family 35, member F2
10597949	6.88	8.25	-2.59	2.43e-06	0.0005	Slc6a20b	solute carrier family 6 (neurotransmitter transporter), member 20B
10395356	5.86	7.23	-2.59	0.0077	0.083	Agr3	anterior gradient 3
10501235	9.09	10.48	-2.61	0.0006	0.0214	Gstm4	glutathione S-transferase, mu 4
10407211	10.07	11.45	-2.61	0.0008	0.026	Plpp1	phospholipid phosphatase 1
10398635	8.62	10.01	-2.63	9.36e-05	0.007	Amn	amnionless
10428814	10.73	12.13	-2.64	0.0003	0.0133	Anxa13	annexin A13
10510025	9.04	10.45	-2.66	0.0002	0.0118	Agmat	agmatine ureohydrolase (agmatinase)
10593347	5.24	6.66	-2.66	0.002	0.0399	Tex12	testis expressed gene 12
10354883	7.08	8.49	-2.66	0.0059	0.0721	Als2cr12	amyotrophic lateral sclerosis 2 (juvenile) chromosome region, candidate 12 (human)
10388834	11.09	12.51	-2.67	0.0047	0.0643	Slc13a2	solute carrier family 13 (sodium-dependent dicarboxylate transporter), member 2
10463704	9.19	10.61	-2.68	0.0007	0.0245	As3mt	arsenic (+3 oxidation state) methyltransferase
10597960	11.58	13.01	-2.68	0.0163	0.1233	Slc6a20a	solute carrier family 6 (neurotransmitter transporter), member 20A
10382492	8.46	9.89	-2.7	0.0083	0.0861	Otop3	otopetrin 3
10501199	9.15	10.6	-2.72	0.0004	0.0172	Gstm7	glutathione S-transferase, mu 7
10484987	9	10.46	-2.75	0.0007	0.0242	Nr1h3	nuclear receptor subfamily 1, group H, member 3
10477935	9.95	11.42	-2.77	0.0003	0.014	Tldc2	TBC/LysM associated domain containing 2
10480751	7.14	8.61	-2.77	0.0068	0.0777	C8g	complement component 8, gamma polypeptide
10367059	7.5	9	-2.83	3.7e-05	0.004	BC089597	cDNA sequence BC089597
10450733	10.16	11.66	-2.83	0.0017	0.0378	Gm7030	predicted gene 7030
10598612	10.59	12.08	-2.83	0.0024	0.0448	Otc	ornithine transcarbamylase
10372682	7.37	8.89	-2.86	0.0061	0.0737	Slc35e3	solute carrier family 35, member E3
10598138	7.48	9	-2.87	0.0004	0.0165	Spry3	sprouty homolog 3 (Drosophila)
10376216	10.22	11.74	-2.87	0.0005	0.0191	Slc36a1	solute carrier family 36 (proton/amino acid symporter), member 1
10574498	8.82	10.35	-2.88	0.0013	0.0319	Ces2a	carboxylesterase 2A
10531407	8.58	10.11	-2.89	0.0001	0.0094	Cxcl9	chemokine (C-X-C motif) ligand 9
10431546	9.59	11.12	-2.89	0.0012	0.0317	Sco2; Tymp	SCO cytochrome oxidase deficient homolog 2 (yeast); thymidine phosphorylase
10402406	5.5	7.06	-2.95	0.0048	0.0648	Serpina1c	serine (or cysteine) peptidase inhibitor, clade A, member 1C
10469020	8.37	9.94	-2.98	0.0001	0.0088	Bend7	BEN domain containing 7
10598771	11.15	12.73	-2.98	0.0084	0.0863	Maoa	monoamine oxidase A
10501229	10.31	11.89	-3.01	0.0003	0.0134	Gstm1	glutathione S-transferase, mu 1
10459866	8.12	9.72	-3.03	9.69e-05	0.0072	Slc14a1	solute carrier family 14 (urea transporter), member 1
10414093	10.79	12.4	-3.04	0.0004	0.0172	Glud1	glutamate dehydrogenase 1
10539143	10.17	11.78	-3.05	0.0005	0.0192	Retsat	retinol saturase (all trans retinol 13,14 reductase)
10500555	8.33	9.94	-3.05	0.0005	0.0198	Hsd3b3	hydroxy-delta-5-steroid dehydrogenase, 3 beta- and steroid delta-isomerase 3
10510532	9.54	11.16	-3.08	0.0074	0.0807	Slc2a7	solute carrier family 2 (facilitated glucose transporter), member 7
10562576	7.92	9.56	-3.11	0.0001	0.0092	Plekhf1	pleckstrin homology domain containing, family F (with FYVE domain) member 1
10554938	8.71	10.35	-3.12	0.0003	0.0136	Rab30	RAB30, member RAS oncogene family
10522562	4.14	5.8	-3.14	2.64e-06	0.0006	Gm6367; Gm6205	predicted gene 6367; predicted gene 6205
10537169	9.19	10.84	-3.15	0.0002	0.0127	Akr1b7	aldo-keto reductase family 1, member B7
10483679	9.14	10.8	-3.15	0.0012	0.0318	Gpr155	G protein-coupled receptor 155
10595145	4.94	6.6	-3.16	0.0003	0.014	Gm8074	predicted gene 8074 [Source:MGI Symbol;Acc:MGI:3643195]
10403312	10.35	12.03	-3.2	0.0044	0.062	Akr1c19	aldo-keto reductase family 1, member C19
10452202	7.95	9.64	-3.22	0.0015	0.0348	Acer1	alkaline ceramidase 1
10531501	4.6	6.29	-3.23	3.34e-06	0.0007	C87414	expressed sequence C87414
10603746	10.69	12.38	-3.23	0.0026	0.0459	Maob	monoamine oxidase B
10403291	8.87	10.56	-3.23	0.0037	0.0565	Akr1c14	aldo-keto reductase family 1, member C14
10457614	7.28	8.98	-3.24	0.0016	0.0356	Aqp4	aquaporin 4
10368720	9.32	11.02	-3.24	0.002	0.0396	Slc16a10	solute carrier family 16 (monocarboxylic acid transporters), member 10
10384378	9.75	11.47	-3.3	0.0022	0.0426	Ddc	dopa decarboxylase
10359561	9.4	11.13	-3.33	0.0029	0.0487	Fmo4	flavin containing monooxygenase 4
10587339	10.77	12.51	-3.35	0.0019	0.0388	Gm10639	predicted gene 10639
10514912	8.4	10.15	-3.36	0.0022	0.042	Dio1	deiodinase, iodothyronine, type I
10450038	8.54	10.3	-3.37	0.0008	0.0258	Angptl4	angiopoietin-like 4
10595148	10.76	12.51	-3.37	0.0021	0.0413	Gsta2	glutathione S-transferase, alpha 2 (Yc2)
10598203	9.08	10.85	-3.42	0.0004	0.0173	Ccl28	chemokine (C-C motif) ligand 28
10433241	8.8	10.58	-3.43	0.0003	0.0144	Dnase1	deoxyribonuclease I
10587323	11.04	12.85	-3.49	0.0018	0.0385	Gsta1; Gm3776	glutathione S-transferase, alpha 1 (Ya); predicted gene 3776
10369040	6.46	8.27	-3.51	3.18e-05	0.0036	Ros1	Ros1 proto-oncogene
10357418	11.62	13.44	-3.54	0.0163	0.1233	Lct	lactase
10448402	8.89	10.72	-3.57	0.0022	0.0424	Prss30	protease, serine 30
10580649	7.08	8.94	-3.63	0.0002	0.0106	Ces1e	carboxylesterase 1E
10362511	11.17	13.03	-3.63	0.0006	0.0219
10512156	8.06	9.93	-3.64	0.0004	0.0172	Aqp3	aquaporin 3
10376376	6.25	8.11	-3.65	0.0001	0.0082	1810065E05Rik	RIKEN cDNA 1810065E05 gene
10367041	8.96	10.85	-3.69	0.0009	0.0266	Rdh9	retinol dehydrogenase 9
10559606	9.85	11.75	-3.73	0.0004	0.0166	Tmem86b	transmembrane protein 86B
10531073	6.23	8.14	-3.76	3.11e-05	0.0036	Ugt2b38	UDP glucuronosyltransferase 2 family, polypeptide B38
10551197	11.28	13.19	-3.76	0.0119	0.1044	Cyp2b10	cytochrome P450, family 2, subfamily b, polypeptide 10
10587331	10.8	12.72	-3.78	0.0018	0.0383	Gm3776; Gsta1	predicted gene 3776; glutathione S-transferase, alpha 1 (Ya)
10536002	4.49	6.45	-3.88	3.5e-06	0.0007	LOC102641711	PRAME family member 9/15-like
10451016	9.35	11.31	-3.9	0.0025	0.0456	Mep1a	meprin 1 alpha
10587315	9.73	11.7	-3.91	0.0006	0.0226	Gsta4	glutathione S-transferase, alpha 4
10494536	8.59	10.56	-3.91	0.0033	0.0522	Pdzk1	PDZ domain containing 1
10522819	8.26	10.23	-3.91	0.0039	0.0582	Ugt2b35	UDP glucuronosyltransferase 2 family, polypeptide B35
10545881	6.84	8.82	-3.93	0.0048	0.0647	Cml2	camello-like 2
10492300	10.29	12.28	-3.97	0.0023	0.0427	Aadac	arylacetamide deacetylase (esterase)
10417544	7.43	9.43	-4.01	0.0005	0.0191	Acox2	acyl-Coenzyme A oxidase 2, branched chain
10535714	11	13.01	-4.04	0.0021	0.0415	Cyp3a25	cytochrome P450, family 3, subfamily a, polypeptide 25
10556701	7.27	9.31	-4.11	0.0018	0.0385	Acsm5	acyl-CoA synthetase medium-chain family member 5
10536056	3.85	5.92	-4.19	3.2e-06	0.0007	Gm3259	predicted gene 3259
10518674	7.18	9.27	-4.24	0.0003	0.0152	Rbp7	retinol binding protein 7, cellular
10501208	9.01	11.15	-4.38	0.0037	0.0562	Gstm6	glutathione S-transferase, mu 6
10501218	11.01	13.15	-4.41	0.0006	0.0227	Gstm3	glutathione S-transferase, mu 3
10531910	7.46	9.63	-4.51	0.0002	0.0123	Hsd17b13	hydroxysteroid (17-beta) dehydrogenase 13
10523320	3.83	6.01	-4.53	3.8e-06	0.0008	Gm6367	predicted gene 6367
10460746	10.03	12.22	-4.56	0.0012	0.0318	Naaladl1	N-acetylated alpha-linked acidic dipeptidase-like 1
10515201	9.67	11.88	-4.62	0.0014	0.034	Cyp4b1	cytochrome P450, family 4, subfamily b, polypeptide 1
10507163	6.08	8.3	-4.64	1.23e-06	0.0003	Cyp4a10; Cyp4a31	cytochrome P450, family 4, subfamily a, polypeptide 10; cytochrome P450, family 4, subfamily a, polypeptide 31
10527494	9.04	11.27	-4.67	0.0019	0.0389	Cyp3a59	cytochrome P450, family 3, subfamily a, polypeptide 59
10467380	5.85	8.08	-4.68	0.0007	0.0245	Cyp2c67	cytochrome P450, family 2, subfamily c, polypeptide 67
10557262	9.12	11.37	-4.74	0.0052	0.0672	Slc5a11	solute carrier family 5 (sodium/glucose cotransporter), member 11
10373330	8.95	11.21	-4.78	0.0009	0.0283	Rdh7	retinol dehydrogenase 7
10531066	9.98	12.23	-4.78	0.0053	0.0678	Ugt2a3	UDP glucuronosyltransferase 2 family, polypeptide A3
10574572	9.37	11.63	-4.81	0.0006	0.0225	Ces2g	carboxylesterase 2G
10463016	10.39	12.67	-4.83	0.0023	0.0429	Cyp2c65	cytochrome P450, family 2, subfamily c, polypeptide 65
10460072	7.56	9.89	-5.01	0.0004	0.0166	Cndp1	carnosine dipeptidase 1 (metallopeptidase M20 family)
10467385	7.91	10.31	-5.27	0.0012	0.0313	Cyp2c68	cytochrome P450, family 2, subfamily c, polypeptide 68
10485745	4.48	6.88	-5.3	0.0002	0.0096	Ano3	anoctamin 3
10467390	8.32	10.75	-5.4	0.0011	0.0302	Cyp2c40	cytochrome P450, family 2, subfamily c, polypeptide 40
10467897	6.65	9.09	-5.45	0.0001	0.009	Cyp2c44	cytochrome P450, family 2, subfamily c, polypeptide 44
10373334	9.58	12.04	-5.49	0.0037	0.0561	Hsd17b6	hydroxysteroid (17-beta) dehydrogenase 6
10507171	4.73	7.22	-5.61	2.05e-06	0.0005	Cyp4a31	cytochrome P450, family 4, subfamily a, polypeptide 31
10467372	3.94	6.54	-6.07	6.13e-06	0.0011	Cyp2c38	cytochrome P450, family 2, subfamily c, polypeptide 38
10580678	6.21	8.84	-6.2	2.07e-05	0.0026	Ces1g	carboxylesterase 1G
10438423	6.47	9.17	-6.52	0.0018	0.0384	Olfr165	olfactory receptor 165
10383047	9.42	12.15	-6.63	0.0032	0.0517	Enpp7	ectonucleotide pyrophosphatase/phosphodiesterase 7
10364134	8.33	11.12	-6.89	0.003	0.0503	Slc5a4a	solute carrier family 5, member 4a
10466624	7.19	10.05	-7.23	0.0023	0.0434	Aldh1a7	aldehyde dehydrogenase family 1, subfamily A7
10480155	9.28	12.19	-7.48	0.0025	0.0454	Cubn	cubilin (intrinsic factor-cobalamin receptor)
10507177	5.57	8.59	-8.11	4.63e-06	0.0009	Cyp4a32	cytochrome P450, family 4, subfamily a, polypeptide 32
10531051	5.71	8.78	-8.37	0.0002	0.0098	Ugt2b36	UDP glucuronosyltransferase 2 family, polypeptide B36
10461979	9.46	12.53	-8.37	0.0015	0.0343	Aldh1a1	aldehyde dehydrogenase family 1, subfamily A1
10485700	7.32	10.48	-8.97	0.0008	0.0263	Bbox1	butyrobetaine (gamma), 2-oxoglutarate dioxygenase 1 (gamma-butyrobetaine hydroxylase)
10485716	4.6	7.78	-9.11	8.97e-05	0.0068	Gm10794	predicted gene 10794 [Source:MGI Symbol;Acc:MGI:3708664]
10496466	7.19	10.5	-9.86	0.0003	0.0155	Adh4	alcohol dehydrogenase 4 (class II), pi polypeptide
10535524	7.02	10.35	-10.07	8.4e-06	0.0014	Ocm	oncomodulin
10410007	7.86	11.28	-10.69	0.0004	0.018	Fbp1	fructose bisphosphatase 1
10370054	6.95	10.48	-11.56	0.0007	0.0248	Slc5a4b	solute carrier family 5 (neutral amino acid transporters, system A), member 4b
10531057	5.47	9.1	-12.39	4.34e-05	0.0044	Ugt2b5	UDP glucuronosyltransferase 2 family, polypeptide B5
10463023	8.81	12.56	-13.44	0.0011	0.0309	Cyp2c66	cytochrome P450, family 2, subfamily c, polypeptide 66
10463005	6.43	10.2	-13.65	0.0002	0.0098	Cyp2c55	cytochrome P450, family 2, subfamily c, polypeptide 55
10539186	7.46	11.3	-14.38	0.0002	0.012	Reg3a	regenerating islet-derived 3 alpha
10580663	7.95	11.89	-15.34	0.0005	0.0205	Ces1f	carboxylesterase 1F
10463027	5.79	9.97	-18.07	0.0015	0.0351	Cyp2c29	cytochrome P450, family 2, subfamily c, polypeptide 29
10474450	7.85	12.66	-27.96	0.0031	0.0505	Slc5a12	solute carrier family 5 (sodium/glucose cotransporter), member 12
10458262	6.75	11.99	-37.76	0.0004	0.0177	Slc23a1	solute carrier family 23 (nucleobase transporters), member 1
All listed genes are differentially expressed in 8th DPI infected mice sample.

## Sheet: Table S5
TABLE S5. Enriched Gene Ontology (GO) slim terms for upregulated genes in mice infected with Strongyloides venezuelensis at 8 days post-infection (DPI). Biological process, Molecular Function, Cellular component.
GO ID	GO Term	Annotated	Significant	Expected	Fold Enrichment	Fisher P value exact (FDR)*
Biological process
GO:0006936	Muscle contraction	109	7	1.45	4.83	0.0191
GO:0016337	Cell-cell adhesion	157	9	2.09	4.31	0.0125
GO:0007155	Cell adhesion	359	17	4.77	3.56	0.000891
GO:0022610	Biological adhesion	359	17	4.77	3.56	0.000669
GO:0006644	Phospholipid metabolic process	178	10	2.37	4.23	0.00809
GO:0040011	Locomotion	314	13	4.18	3.11	0.0127
GO:0009605	Response to external stimulus	377	14	5.01	2.79	0.0173
GO:0006955	Immune response	630	20	8.38	2.39	0.0154
GO:0002376	Immune system process	939	36	12.49	2.88	5.68e-06
GO:0006366	Transcription from RNA polymerase II promoter	763	1	10.15	0.1	0.0186
GO:0016070	RNA metabolic process	1536	2	20.42	0.1	3.96e-05
GO:0006351	Transcription, DNA-dependent	998	1	13.27	0.08	0.00212
Molecular Function
GO:0003779	Actin binding	140	9	1.86	4.83	0.0154
GO:0016787	Hydrolase activity	1858	42	24.7	1.7	0.0465
GO:0003677	DNA binding	1071	3	14.24	0.21	0.0502
GO:0003676	Nucleic acid binding	1614	5	21.46	0.23	0.0064
Cellular component
GO:0031012	Extracellular matrix	141	8	1.87	4.27	0.00737
GO:0015629	Actin cytoskeleton	185	10	2.46	4.07	0.00427
GO:0005615	Extracellular space	743	27	9.88	2.73	0.000249
GO:0005576	Extracellular region	882	30	11.73	2.56	0.000127
GO:0005634	Nucleus	1971	10	26.21	0.38	0.0041
GO:0043234	Protein complex	1868	9	24.84	0.36	0.00367
GO:0032991	Macromolecular complex	2249	9	29.9	0.3	0.000183
GO:0030529	Ribonucleoprotein complex	452	0	6.01	< 0.01	0.0412

## Sheet: Table S6
TABLE S6. Enriched Gene Ontology (GO) slim terms for downregulated genes in mice infected with Strongyloides venezuelensis at 8 days post-infection (DPI). Biological process, Molecular Function, Cellular component.
GO ID	GO term	Annotated	Significant	Expected	Fold Enrichment	FDR
Biological process
GO:0006693	prostaglandin metabolic process	8	4	0.09	47.04	0.000521
GO:0016042	lipid catabolic process	13	4	0.14	28.95	0.00198
GO:0006094	gluconeogenesis	17	4	0.18	22.14	0.00411
GO:0051384	response to glucocorticoid	13	3	0.14	21.71	0.0306
GO:0019748	secondary metabolic process	13	3	0.14	21.71	0.0297
GO:0008202	steroid metabolic process	67	15	0.71	21.06	3.26e-12
GO:0048545	response to steroid hormone	14	3	0.15	20.16	0.0339
GO:0031960	response to corticosteroid	14	3	0.15	20.16	0.033
GO:0042445	hormone metabolic process	31	6	0.33	18.21	0.000224
GO:0009410	response to xenobiotic stimulus	70	13	0.74	17.47	1.14e-09
GO:0022904	respiratory electron transport chain	65	11	0.69	15.92	7.76e-08
GO:0097164	ammonium ion metabolic process	39	6	0.41	14.47	0.000626
GO:0006629	lipid metabolic process	153	22	1.63	13.53	2.45e-14
GO:0006807	nitrogen compound metabolic process	43	6	0.46	13.13	0.000991
GO:0006006	glucose metabolic process	29	4	0.31	12.98	0.0215
GO:0017144	drug metabolic process	159	21	1.69	12.43	2.15e-13
GO:0009062	fatty acid catabolic process	33	4	0.35	11.4	0.0298
GO:0006631	fatty acid metabolic process	195	23	2.07	11.1	1.13e-13
GO:0006575	cellular modified amino acid metabolic process	51	6	0.54	11.07	0.00211
GO:0042493	response to drug	113	13	1.2	10.82	1.35e-07
GO:0045333	cellular respiration	105	12	1.12	10.75	5.99e-07
GO:0015980	energy derivation by oxidation of organic compounds	105	12	1.12	10.75	5.53e-07
GO:0055114	oxidation-reduction process	127	14	1.35	10.37	6.08e-08
GO:0044248	cellular catabolic process	137	15	1.46	10.3	1.95e-08
GO:0046395	carboxylic acid catabolic process	94	9	1	9.01	0.000161
GO:0016054	organic acid catabolic process	94	9	1	9.01	0.000152
GO:0006725	cellular aromatic compound metabolic process	76	7	0.81	8.66	0.00205
GO:0009063	cellular amino acid catabolic process	55	5	0.58	8.55	0.0228
GO:0070887	cellular response to chemical stimulus	238	18	2.53	7.11	5.99e-08
GO:0006066	alcohol metabolic process	68	5	0.72	6.92	0.0442
GO:0044255	cellular lipid metabolic process	351	25	3.73	6.7	9.53e-11
GO:1901700	response to oxygen-containing compound	116	7	1.23	5.68	0.019
GO:1901575	organic substance catabolic process	183	11	1.95	5.65	0.000629
GO:1901564	organonitrogen compound metabolic process	190	10	2.02	4.95	0.00371
GO:0009056	catabolic process	248	11	2.64	4.17	0.00618
GO:0042221	response to chemical	649	26	6.9	3.77	1.58e-06
GO:0044237	cellular metabolic process	1859	49	19.76	2.48	5.69e-07
GO:0050896	response to stimulus	1351	28	14.36	1.95	0.0394
GO:0008152	metabolic process	4091	65	43.49	1.49	0.0322
GO:0016043	cellular component organization	1748	6	18.58	0.32	0.0394
GO:0043170	macromolecule metabolic process	2347	8	24.95	0.32	0.00627
GO:0010467	gene expression	1771	5	18.83	0.27	0.0137
Molecular function		13	4	0.14	28.95	0.00117
GO:0004364	glutathione transferase activity	50	12	0.53	22.58	2.38e-10
GO:0008395	steroid hydroxylase activity	19	4	0.2	19.81	0.00326
GO:0004806	triglyceride lipase activity	70	13	0.74	17.47	3.86e-10
GO:0046906	tetrapyrrole binding	70	13	0.74	17.47	3.22e-10
GO:0020037	heme binding	22	4	0.23	17.1	0.00501
GO:0015144	carbohydrate transmembrane transporter activity	93	16	0.99	16.19	5.69e-12
GO:0004497	monooxygenase activity	36	5	0.38	13.07	0.00264
GO:0008194	UDP-glycosyltransferase activity	30	4	0.32	12.54	0.0128
GO:0015238	drug transmembrane transporter activity	30	4	0.32	12.54	0.0121
GO:0016765	transferase activity, transferring alkyl or aryl (other than methyl) groups	70	9	0.74	12.1	9.27e-06
GO:0016616	oxidoreductase activity, acting on the CH-OH group of donors, NAD or NADP as acceptor	71	9	0.75	11.93	9.2e-06
GO:0016614	oxidoreductase activity, acting on CH-OH group of donors	96	12	1.02	11.76	1.15e-07
GO:0016705	oxidoreductase activity, acting on paired donors, with incorporation or reduction of molecular oxygen	593	50	6.3	7.93	2.23e-26
GO:0016491	oxidoreductase activity	70	5	0.74	6.72	0.0296
GO:0016298	lipase activity	4592	111	48.81	2.27	7.63e-17
GO:0003824	catalytic activity	11589	89	123.19	0.72	0.000538
UNCLASSIFI	Unclassified	2895	15	30.77	0.49	0.0303
GO:0005515	protein binding	1968	8	20.92	0.38	0.0379
GO:0060089	molecular transducer activity	1897	7	20.16	0.35	0.0241
GO:0038023	signaling receptor activity	1622	4	17.24	0.23	0.00646
GO:0004888	transmembrane signaling receptor activity	1259	1	13.38	0.07	0.00177
GO:0004930	G-protein coupled receptor activity
Cellular component
GO:0032991	protein-containing complex	1639	3	17.42	0.17	0.0183

## Sheet: Table S7
TABLE S7. KEGG pathways enriched with upregulated genes in infected mice with Strongyloides venezuelensis at 8 days post-infection.
ID	Pathway name	adjusted p value	term_size	query_size	intersection_size
KEGG:04664	Fc epsilon RI signaling pathway	2.30867e-05	65	152	10
KEGG:04512	ECM-receptor interaction	2.42304e-05	82	152	11
KEGG:04640	Hematopoietic cell lineage	9.87298e-05	94	152	11
KEGG:04510	Focal adhesion	0.00023931	194	152	15
KEGG:04151	PI3K-Akt signaling pathway	0.00200755	350	152	19
KEGG:04062	Chemokine signaling pathway	0.00518591	194	152	13
KEGG:04611	Platelet activation	0.00583525	119	152	10
KEGG:05146	Amoebiasis	0.00864492	101	152	9
KEGG:04974	Protein digestion and absorption	0.0199657	89	152	8
KEGG:04662	B cell receptor signaling pathway	0.0234366	69	152	7

## Sheet: Table S8
TABLE S8. KEGG pathways enriched with downregulated genes in infected mice with Strongyloides venezuelensis at 8 days post-infection.
ID	Pathway name	Adjusted p value	Term size	Query_size	Intersection_size
KEGG:05204	Chemical carcinogenesis	3.04e-33	92	134	32
KEGG:00830	Retinol metabolism	1.38e-25	91	134	27
KEGG:00983	Drug metabolism - other enzymes	5.69e-25	85	134	26
KEGG:00982	Drug metabolism - cytochrome P450	1.96e-23	66	134	23
KEGG:00980	Metabolism of xenobiotics by cytochrome P450	4.09e-19	64	134	20
KEGG:00140	Steroid hormone biosynthesis	6.96e-19	87	134	22
KEGG:01100	Metabolic pathways	2.23e-17	1284	134	65
KEGG:00480	Glutathione metabolism	6.45e-11	62	134	14
KEGG:00591	Linoleic acid metabolism	1.4e-09	50	134	12
KEGG:01524	Platinum drug resistance	1.31e-08	74	134	13
KEGG:05418	Fluid shear stress and atherosclerosis	4.47881e-06	139	134	14
KEGG:00590	Arachidonic acid metabolism	1.43098e-05	88	134	11
KEGG:04726	Serotonergic synapse	1.50606e-05	130	134	13
KEGG:05225	Hepatocellular carcinoma	3.30912e-05	163	134	14
KEGG:00330	Arginine and proline metabolism	6.73707e-05	47	134	8
KEGG:00040	Pentose and glucuronate interconversions	8.79735e-05	34	134	7
KEGG:00053	Ascorbate and aldarate metabolism	0.000337649	27	134	6
KEGG:04750	Inflammatory mediator regulation of TRP channels	0.000424099	123	134	11
KEGG:00860	Porphyrin and chlorophyll metabolism	0.00425117	41	134	6
KEGG:03320	PPAR signaling pathway	0.0061259	85	134	8
KEGG:00350	Tyrosine metabolism	0.0312783	38	134	5
KEGG:00260	Glycine, serine and threonine metabolism	0.0312783	38	134	5
KEGG:00340	Histidine metabolism	0.0421635	23	134	4
